# Supplementary material for: Dietary Sodium Nitrate Activates Antioxidant and Mitochondrial Dynamics Genes after Moderate Intensity Acute Exercise in Metabolic Syndrome Patients
Source: J Clin Med. 2021 Jun 14;10(12):2618. doi: 10.3390/jcm10122618 (PMC8232343; doi:10.3390/jcm10122618)
Supplement: Supplementary file 1 [file jcm-10-02618-s001.zip]

Archive with 1 entries (1 files):
- jcm-1235979-supplementary.pdf
